# Supplementary material for: Design, Synthesis, and Bioactivity of Novel Quinazolinone Scaffolds Containing Pyrazole Carbamide Derivatives as Antifungal Agents
Source: Curr Issues Mol Biol. 2022 Nov 12;44(11):5605–21. doi: 10.3390/cimb44110380 (PMC9689193; doi:10.3390/cimb44110380)
Supplement: Supplementary file 1 [file cimb-44-00380-s001.zip]

Archive with 1 entries (1 files):
- cimb-2012907-supplementary.pdf
